# Supplementary material for: Fine mapping and identification of the gene Cla019481 responsible for patches at the hilum on the testa of watermelon seeds
Source: Front Plant Sci. 2025 Dec 9;16:1680623. doi: 10.3389/fpls.2025.1680623 (PMC12722523; doi:10.3389/fpls.2025.1680623)
Supplement: Supplementary file 3 [file Table3.xlsx]

## Sheet: B1-98BC & 96 individuals
Supplementary File ST1-B1: Genotypes and phenotypes for 98/96 individuals. 96 individuals for PCR-based markers, including 94 individuals of BC population (excluding the four unidentifiable patches materials,marked blue) and plus 2 materials with patches at hilum marked red.
Material code	Patches at hilum Info.	dCAPS101			Note：dCAPS101 marker Info.
B132（17CB Female parent）	without patches at hilum	A			A：Parental female strip
B135（17CB Parent）	patches at hilum	B			B：Parental male strip
B139（17CB F1）	patches at hilum	H			H：F1 strip
17CB201	patches at hilum	H	98 individuals of BC population: Material code from 17CB201 to 17CB298.
17CB202	without patches at hilum	A	96 individuals for PCR-based markers, including 94 individuals of BC population (excluding the four unidentifiable patches materials,marked blue) and plus 2 materials marked red.
17CB203	patches at hilum	H
17CB204	without patches at hilum	A
17CB205	without patches at hilum	A
17CB206	patches at hilum	H
17CB207	without patches at hilum	A
17CB208	patches at hilum	H
17CB209	without patches at hilum	A
17CB210	patches at hilum	H
17CB211	patches at hilum	H
17CB212	patches at hilum	H
17CB213	patches at hilum	H
17CB214	without patches at hilum	A
17CB215	without patches at hilum	A
17CB216	patches at hilum	H
17CB217	patches at hilum	H
17CB218	without patches at hilum	A
17CB219	patches at hilum	H
17CB220	patches at hilum	H
17CB221	patches at hilum	H
17CB222	without patches at hilum	A
17CB223	without patches at hilum	A
17CB224	patches at hilum	H
17CB225	without patches at hilum	A
17CB226	patches at hilum	H
17CB227	patches at hilum	H
17CB228	without patches at hilum	A
17CB229	without patches at hilum	A
17CB230	without patches at hilum	A
17CB231	without patches at hilum	A
17CB232	without patches at hilum	A
17CB233	without patches at hilum	A
17CB234	patches at hilum	H
17CB235	patches at hilum	H
17CB236	without patches at hilum	A
17CB237	patches at hilum	H
17CB238	patches at hilum	H
17CB239	patches at hilum	H
17CB240	patches at hilum	H
17CB241	patches at hilum	H
17CB242	patches at hilum	H
17CB243	patches at hilum	H
17CB244	patches at hilum	H
17CB245	without patches at hilum	A
17CB246	without patches at hilum	A
17CB247	without patches at hilum	A
17CB248	without patches at hilum	A
17CB249	patches at hilum	H
17CB250	patches at hilum	H
17CB251	patches at hilum	H
17CB252	without patches at hilum	A
17CB253	without patches at hilum	A
17CB254	patches at hilum	H
17CB255	patches at hilum	H
17CB256	patches at hilum	H
17CB257	without patches at hilum	A
17CB258	without patches at hilum	A
17CB259	without patches at hilum	A
17CB260	without patches at hilum	A
17CB261	patches at hilum	H
17CB262	patches at hilum	H
17CB263	without patches at hilum	A
17CB264	patches at hilum	H
17CB265	without patches at hilum	A
17CB266	without patches at hilum	A
17CB267	without patches at hilum	A
17CB268	without patches at hilum	A
17CB269	patches at hilum	H
17CB270	without patches at hilum	A
17CB271	without patches at hilum	A
17CB272	patches at hilum	H
17CB273	patches at hilum	H
17CB274	without patches at hilum	A
17CB275	without patches at hilum	A
17CB276	Black testa/unidentifiable	No applied
17CB277	Black testa/unidentifiable	No applied
17CB278	patches at hilum	H
17CB279	patches at hilum	H
17CB280	without patches at hilum	A
17CB281	without patches at hilum	A
17CB282	without patches at hilum	A
17CB283	without patches at hilum	A
17CB284	without patches at hilum	A
17CB285	patches at hilum	H
17CB286	without patches at hilum	A
17CB287	patches at hilum	H
17CB288	without patches at hilum	A
17CB289	patches at hilum	H
17CB290	patches at hilum	H
17CB291	without patches at hilum	A
17CB292	Black testa/unidentifiable	No applied
17CB293	patches at hilum	H
17CB294	without patches at hilum	A
17CB295	patches at hilum	H
17CB296	without patches at hilum	A
17CB297	Black testa/unidentifiable	No applied
17CB298	without patches at hilum	A
B5-8	patches at hilum	B
18CB83	patches at hilum	B

## Sheet: B2-71 accessions
Supplementary File ST1-B2: Genotypes and phenotypes for 71 accessions
Material code	Pitches at hilum Info.	dCAPs101			Note: dCAPs101 strip info.
B132（17CB Female parent）	without patches at hilum	A			A：Parental female strip
B135（17CB Male parent）	patches at hilum	B			B：Parental male strip
B139（17CB F1）	patches at hilum	H			H：F1 strip
CR073	patches at hilum	B
CR074	without patches at hilum	A		Discontinuous numbering of Code No. CR073---CR193(a total of 71 accessions)
CR076	without patches at hilum	B
CR080	without patches at hilum	B
CR081	without patches at hilum	A
CR082	without patches at hilum	B
CR083	without patches at hilum	H
CR086	without patches at hilum	A
CR088	without patches at hilum	B
CR090	patches at hilum	B
CR092	patches at hilum	B
CR093	patches at hilum	B
CR095	patches at hilum	B
CR097	without patches at hilum	B
CR098	without patches at hilum	A
CR099	without patches at hilum	A
CR100	without patches at hilum	A
CR101	without patches at hilum	A
CR102	patches at hilum	B
CR103	patches at hilum	B
CR105	patches at hilum	B
CR108	without patches at hilum	A
CR112	without patches at hilum	A
CR120	patches at hilum	B
CR125	patches at hilum	B
CR126	patches at hilum	B
CR127	patches at hilum	B
CR132	patches at hilum	B
CR137	patches at hilum	B
CR138	patches at hilum	B
CR139	patches at hilum	B
CR140	patches at hilum	B
CR142	patches at hilum	B
CR143	patches at hilum	B
CR144	patches at hilum	B
CR146	patches at hilum	B
CR147	patches at hilum	B
CR148	patches at hilum	B
CR149	patches at hilum	B
CR150	patches at hilum	B
CR152	without patches at hilum	B
CR153	patches at hilum	B
CR155	patches at hilum	B
CR156	patches at hilum	B
CR159	without patches at hilum	B
CR164	without patches at hilum	A
CR165	without patches at hilum	A
CR166	without patches at hilum	A
CR167	without patches at hilum	A
CR168	without patches at hilum	A
CR170	without patches at hilum	B
CR171	without patches at hilum	B
CR172	without patches at hilum	B
CR173	without patches at hilum	B
CR174	without patches at hilum	B
CR175	patches at hilum	B
CR176	without patches at hilum	A
CR177	without patches at hilum	B
CR178	without patches at hilum	B
CR179	patches at hilum	B
CR180	without patches at hilum	B
CR181	patches at hilum	B
CR182	without patches at hilum	B
CR184	patches at hilum	B
CR185	without patches at hilum	B
CR186	without patches at hilum	B
CR187	without patches at hilum	B
CR188	patches at hilum	B
CR190	without patches at hilum	A
CR191	without patches at hilum	B
CR193	without patches at hilum	B

## Sheet: B3-4 individuals
Supplementary File-ST1-B3: Genotypes and phenotypes for 4 individuals (18CB83, 17Q140-18Z, 17QB47 and 18CB90 ) being used for qRT-PCR
Material code	Patches at hilum Info.	dCAPS101			Note: dCAPS101 strip info.
B132（17CB Female parent）	without pitches at hilum	A			A：Parental female strip
B135（17CB Male parent）	pitches at hilum	B			B：Parental male strip
B139（17CB F1）	pitches at hilum	H			H：F1 strip
18CB83	pitches at hilum	B
17Q140-18Z	without pitches at hilum	A
17QB47	without pitches at hilum	A
18CB90	pitches at hilum	B
